# Supplementary material for: Spectrophotometric- and LC/MS-Based Lipidomics Analyses Revealed Changes in Lipid Profiles of Pike Eel (Muraenesox cinereus) Treated with Stable Chlorine Dioxides and Vacuum-Packed during Chilled Storage
Source: Foods. 2023 Jul 22;12(14):2791. doi: 10.3390/foods12142791 (PMC10379090; doi:10.3390/foods12142791)
Supplement: Supplementary file 1 [file foods-12-02791-s001.zip]

Archive with 1 entries (1 files):
- foods-2516484-supplementary.pdf
